# Supplementary material for: Clinical outcomes of a remimazolam-based sedation regimen in patients receiving ECMO: a retrospective comparative study
Source: Front Med (Lausanne). 2026 Jun 8;13:1819593. doi: 10.3389/fmed.2026.1819593 (PMC13284138; doi:10.3389/fmed.2026.1819593)
Supplement: Supplementary Data S1 — Clinical dataset for the VA-ECMO cohort. [file Data_Sheet_1.xlsx]

## Sheet: Sheet1
Group	Age/years	Sex	BMI	APACHE-	Cardiac Arrest	Cardiogenic Shock	Respiratory Failure	Hypertension	Diabetes Mellitus	Coronary Artery Disease	Heart Rate, beats/min	Mean Arterial Pressure, mmHg	Mechanically Ventilated	White blood cell count /(109/L)	Platelet count /(109/L)	Total bilirubin /(μmol/L)	Albumin /(g/L)	Serum creatinine /(μmol/L)	PT/s	APTT/s	INR	T0	T1	T2	T3	T4	T5	T6	T7	assessable_days	Total ECMO Operating Time /d	Muscle Strength /grade	Time to Achieve Sedation Target /min	Recovery Time after Deactivation /h	Time Spent in the ICU/d	Hypotension	Bradycardia	Respiratory depression	Nausea	Vomiting	Injection site pain	Delirium	positive_cam_days
1	51	1	23.79	19	1	0	0	1	0	1	100	68	1	10.25	130	11.9	30.2	92.3	13.9	41.8	0.9	-4	-4	-4	-4	-4	-3	-2	-2	3	7	1	9.96	24.6	9	1	0	0	0	0	0	0	0
1	52	2	23.2	21	1	0	0	1	1	0	103	70	1	11.52	135	12.3	34.8	91.7	11.2	40.9	1.1	-4	-4	-4	-3	-3	-3	-2	-2	6	7	2	10.4	25.6	9	0	0	0	0	0	0	0	0
1	54	1	21.93	22	1	0	0	1	1	0	110	58	1	11.24	140	13.5	27.3	95.8	11.9	42.5	1.9	-4	-4	-4	-4	-4	-3	-2	-2	3	7	1	9.83	24.2	9	0	0	0	0	0	0	0	0
1	49	1	25.38	18	1	0	0	1	1	0	124	59	1	10.42	128	13.4	24.5	74.6	13.5	42.6	1.7	-4	-4	-4	-4	-4	-3	-2	-2	4	8	1	12.31	24.1	10	0	0	1	0	0	0	0	0
1	54	1	24.57	17	1	0	0	1	1	0	97	67	1	11.24	127	10.6	31.9	88.3	14.8	38.7	0.9	-4	-4	-4	-4	-4	-4	-2	-2	4	9	1	10.2	21.2	11	0	0	0	1	0	0	0	0
1	53	1	25.19	22	1	0	0	1	0	0	103	64	1	10.85	125	10.5	37.8	95.8	15.2	41.5	1.3	-4	-4	-4	-4	-3	-3	-2	-2	8	10	1	11.5	27.8	12	0	1	0	0	0	0	0	0
1	55	1	21.58	21	1	0	0	1	0	0	104	64	1	11.25	126	12.3	36.6	90.5	11.2	43.9	1.4	-4	-4	-4	-4	-4	-3	-2	-2	1	5	1	9.69	29.4	7	0	0	0	0	0	1	0	0
1	53	1	23.52	22	0	0	1	1	0	0	105	70	1	12.45	129	12.8	29.5	81.8	11.9	39.7	1.6	-4	-4	-4	4	-4	-3	-2	-2	3	7	1	12.5	21.6	9	0	0	0	0	1	0	0	0
1	51	1	25.42	18	0	0	1	1	1	1	108	52	1	9.58	138	14.9	28.9	89.4	15.8	36.8	0.9	-4	-4	-4	-4	-4	-3	-2	-2	4	8	1	9.87	23.8	10	0	1	0	0	0	0	0	0
1	53	1	25.09	23	0	0	1	0	1	1	127	80	1	10.45	127	11.5	25.8	87.9	12.9	41.9	1.1	-4	-4	-4	-4	-4	-3	-1	-2	6	10	1	10.32	19.4	12	0	0	0	0	0	0	0	0
1	55	1	26.86	21	0	0	1	1	1	1	114	67	1	10.35	128	12.1	26.3	92.6	13.2	44.5	1	-4	-4	-4	-4	-4	-3	-2	-1	4	8	1	9.87	19.8	10	0	0	0	0	0	0	0	0
1	49	1	23.25	20	0	0	1	1	1	0	115	63	1	12.24	131	12.8	31.2	98.4	13.6	43.8	0.9	-3	-3	-4	-4	-4	-3	-2	-1	3	7	1	10.68	29.1	9	0	0	0	0	0	0	0	0
1	53	2	26.21	19	0	0	1	0	0	1	120	62	1	10.51	139	9.3	38.4	95.6	13.9	44.3	1	-3	-3	-4	-4	-4	-4	-2	-1	3	9	2	9.85	32.4	11	0	0	0	0	0	0	0	0
1	50	2	23.66	20	0	1	0	0	0	1	126	68	1	10.32	125	12	39.6	99.3	15.6	42.1	1.1	-3	-3	-3	-4	-4	-3	-2	-1	1	5	2	10.11	28.7	7	0	0	0	0	0	1	0	0
1	50	2	24.76	23	0	1	0	1	0	1	84	70	1	10.17	135	8.7	32.8	101.2	13.1	45.2	1.8	-3	-3	-3	-4	-4	-3	-2	-1	2	6	2	8.35	24.5	8	0	0	0	0	0	0	0	0
1	52	2	26.77	25	0	1	0	0	0	1	87	74	1	10.82	131	10.9	27.2	94.5	14.8	43.2	1.7	-3	-3	-3	-4	-4	-3	-1	-1	5	9	2	9.56	26.3	11	0	0	0	0	0	0	0	0
1	52	2	25.48	21	0	1	0	0	0	1	95	75	1	12.13	128	11.9	25.2	84.5	14.3	41.2	1.6	-3	-4	-3	-4	-4	-3	-2	-1	3	7	2	11.98	24.2	9	0	0	0	0	0	0	0	0
1	51	2	23.45	18	0	1	0	0	0	1	98	63	1	11.25	134	11.3	31.5	82.5	12.9	42.9	0.9	-5	-3	-4	-4	-3	-3	-2	-1	4	6	2	9.84	25.2	8	0	0	0	0	0	0	0	0
1	50	2	23.88	21	0	1	0	0	0	1	91	64	1	9.89	125	8.7	32.3	83.2	11.5	43.7	1	-4	-4	-4	-4	-4	-3	-2	0	5	9	1	8.98	21.5	11	0	0	0	0	0	0	0	0
1	49	2	26.25	22	0	1	0	0	0	1	96	65	1	11.45	136	11.2	29.8	83.4	10.9	42.6	1.3	-4	-4	-4	-4	-4	-3	-1	-2	2	6	1	11.21	28.2	8	0	0	0	0	0	0	0	0
1	54	2	24.94	22	0	1	0	0	0	1	98	66	1	10.25	125	12.5	24.3	85.6	14.5	41.8	1.2	-4	-4	-4	-3	-4	-3	-2	-2	3	7	1	10.54	24.5	9	0	0	0	0	0	0	0	0
1	52	2	25.98	18	0	1	0	0	0	1	103	70	1	9.88	125	12.5	29.2	94.5	14.8	41.9	1.3	-4	-4	-4	-3	-4	-3	-1	-1	2	6	1	10.64	21.6	8	0	0	0	0	0	0	0	0
2	49	1	23.37	22	0	0	1	0	1	0	101	62	1	9.97	135	10.5	34.5	93.2	14.3	40.6	1.3	-4	-4	-4	-3	-4	-3	-1	-2	3	7	0	9.98	29.3	11	0	1	0	0	0	0	0	0
2	51	1	21.99	23	0	0	1	0	1	0	124	61	1	10.25	126	10.7	31.7	85.1	13.5	37.8	1.4	-4	-4	-4	-4	-4	-3	-1	-2	4	8	0	11.21	35.8	12	0	0	0	0	1	0	1	3
2	50	1	22.6	21	0	0	1	0	1	0	121	59	1	10.34	130	12.5	38.2	85.6	13.9	39.6	1.6	-4	-4	-4	-3	-4	-3	-1	-2	3	7	0	10.28	26.7	13	1	0	0	1	0	0	0	0
2	52	1	24.71	21	0	0	1	0	1	1	118	58	1	10.24	125	13.8	24.1	93.2	14	41.8	1.8	-4	-3	-4	-4	-4	-3	-1	-2	5	9	0	11.34	32.4	11	0	1	0	0	0	1	0	0
2	53	1	28.84	23	0	0	1	0	1	0	114	71	1	10.24	128	14.7	26.8	94.2	15.1	38.7	1.9	-4	-3	-4	-4	-3	-3	-1	-2	4	6	2	12.28	35.4	14	1	0	1	0	1	0	0	0
2	54	1	25.53	21	0	0	1	0	1	0	112	60	1	11.25	135	10.9	24.9	94.5	10.8	41.8	0.9	-4	-3	-4	-4	-3	-3	-1	-2	7	9	2	11.27	34.5	16	0	1	0	0	0	1	1	3
2	51	1	24.98	23	0	0	1	0	1	0	118	63	1	11.29	132	10.4	25.8	95.2	12.7	42.3	1.5	-4	-3	-4	-4	-3	-3	-1	-2	5	7	2	12.48	25.8	17	0	0	0	1	0	0	0	0
2	52	1	24.33	19	0	0	1	0	1	0	108	64	1	10.24	138	10.3	28.6	93.4	11.5	42.9	1.6	-4	-3	-3	-4	-4	-3	-2	-1	4	8	0	13.87	34.7	19	1	1	0	1	1	0	0	0
2	49	1	24.62	22	0	0	1	0	1	0	103	63	1	11.23	130	9.6	32.5	95.8	11.6	39.7	1	-4	-3	-3	-4	-4	-2	-2	-1	2	6	0	14.39	32.3	11	0	0	1	0	0	1	0	0
2	48	1	25.2	22	0	0	1	0	1	0	94	69	1	11.58	129	10.1	30.9	94.6	11.9	38.4	1.6	-4	-4	-3	-4	-3	-2	-2	-1	5	7	0	14.58	24.5	12	0	1	0	1	0	0	1	3
2	51	1	24.29	21	0	1	0	0	0	1	88	64	1	11.02	136	9.7	31.8	95.2	11.9	37.6	0.7	-3	-4	-3	-4	-4	-2	-2	-1	5	9	0	12.46	32.5	16	1	0	0	0	1	1	0	0
2	52	1	25.56	18	0	1	0	0	0	1	101	74	1	9.88	126	7.2	31.9	96.3	11.3	48.9	1	-3	-4	-3	-3	-4	-3	-2	-1	3	9	0	12.28	28.9	15	0	1	1	0	0	0	1	6
2	53	1	24.74	17	0	1	0	0	0	1	88	63	1	11.25	135	9.3	32.8	96.7	15.2	42.8	0.9	-3	-3	-3	-3	-3	-3	-2	0	6	6	0	10.32	21.6	14	1	0	0	0	1	1	0	0
2	56	2	22.06	22	0	1	0	1	0	1	110	63	1	13.25	127	12.5	36.5	95.7	14.8	43.9	1.5	-3	-3	-4	-3	-3	-3	-2	0	8	10	1	11.34	28.9	16	1	0	0	1	0	1	1	5
2	55	2	24.27	21	0	1	0	1	0	1	96	74	1	12.32	126	6.8	29.5	98.3	14.9	44.5	1.4	-3	-3	-4	-3	-3	-2	-2	0	5	7	1	10.64	25.6	17	0	1	1	0	0	1	0	0
2	49	2	22.36	19	0	1	0	1	0	1	93	67	1	11.25	125	15.4	24.6	81.2	14.7	45.8	1.3	-3	-3	-4	-3	-3	-2	-1	0	6	8	0	11.32	24.3	19	0	0	1	1	0	1	1	4
2	51	2	24.16	22	0	1	0	1	0	1	92	62	1	10.01	127	14.2	32.9	79.5	13.8	36.9	1.3	-3	-3	-3	-3	-4	-2	-1	0	1	5	0	11.25	26.8	14	1	0	1	0	1	1	0	0
2	50	2	23.87	21	1	0	0	1	0	1	93	68	1	9.85	126	13.1	33.6	78.6	13.9	37.9	1.1	-3	-3	-4	-4	-3	-3	-1	0	6	8	0	12.28	23.4	18	0	1	1	0	0	0	0	0
2	50	2	26.37	19	1	0	0	1	0	1	101	64	1	10.24	129	10.4	29.5	79.4	13.2	41.9	0.8	-4	-4	-3	-3	-3	-3	-1	0	4	6	1	14.23	35.2	14	1	0	0	1	1	0	0	0
2	49	2	27.48	17	1	0	0	1	0	0	103	68	1	10.12	130	10.8	28.4	82.3	12.9	45.3	0.7	-4	-4	-3	-3	-3	-3	-1	0	5	7	1	15.21	36.4	12	0	1	0	0	0	0	0	0
2	51	2	25.31	20	1	0	0	1	0	0	104	60	1	9.89	131	11.5	26.1	87.4	13.7	45.6	1	-4	-4	-3	-3	-3	-3	-1	0	6	8	1	14.32	29.8	13	0	0	0	1	0	0	0	0
2	52	2	24.12	20	1	0	0	1	0	0	109	61	1	10.51	127	12.3	30.8	76.8	12.6	36.7	1.1	-3	-3	-3	-3	-3	-3	-1	0	5	7	1	15.17	31.7	14	0	0	0	1	0	0	0	0
