# Supplementary material for: Clinical outcomes of a remimazolam-based sedation regimen in patients receiving ECMO: a retrospective comparative study
Source: Front Med (Lausanne). 2026 Jun 8;13:1819593. doi: 10.3389/fmed.2026.1819593 (PMC13284138; doi:10.3389/fmed.2026.1819593)
Supplement: Supplementary Data S2 — Clinical dataset for the VV-ECMO cohort. [file Data_Sheet_2.xlsx]

## Sheet: Sheet1
Group	Age/years	Sex	BMI	APACHE-	Respiratory Failure	Hypertension	Diabetes Mellitus	Coronary Artery Disease	Heart Rate, beats/min	Mean Arterial Pressure, mmHg	Mechanically Ventilated	White blood cell count /(109/L)	Platelet count /(109/L)	Total bilirubin /(μmol/L)	Albumin /(g/L)	Serum creatinine /(μmol/L)	PT/s	APTT/s	INR	T0	T1	T2	T3	T4	T5	T6	T7	assessable_days	Total ECMO Operating Time /d	Muscle Strength /grade	Time to Achieve Sedation Target /min	Recovery Time after Deactivation /h	Time Spent in the ICU/d	Hypotension	Bradycardia	Respiratory depression	Nausea	Vomiting	Injection site pain	Delirium	positive_cam_days
1	51	1	25.51	21	1	1	0	0	101	57	1	11.25	139	10.2	27.8	78.2	13.8	44.2	1.2	-4	-4	-4	-3	-4	-4	-3	-2	8	14	1	14.23	12.3	16	1	2	2	2	2	2	2	0
1	52	1	24.27	22	1	1	0	0	102	64	1	12.48	145	12.4	26.9	76.5	14.9	45.8	1.2	-4	-5	-4	-4	-4	-3	-3	-2	6	10	2	15.67	11.7	12	2	1	2	2	2	2	2	0
1	50	1	23.02	19	1	0	1	0	96	68	1	13.29	135	9.5	31.8	86.8	12.8	42.3	1	-3	-3	-5	-5	-4	-3	-2	-1	8	12	2	14.55	12.1	14	2	2	2	2	1	2	2	0
1	52	2	24.83	20	1	0	0	1	108	60	1	9.98	146	14.8	36.5	89.6	12.7	41.2	1.3	-3	-3	-4	-3	-3	-3	-2	-2	12	13	1	15.41	11.9	15	2	2	2	2	2	2	2	0
2	50	1	25.43	21	1	1	0	1	104	59	1	11.24	143	9.9	28.7	80.2	13.5	43.6	1.3	-3	-4	-3	-3	-3	-3	-2	-1	15	16	1	19.39	15.8	18	1	1	1	1	1	1	2	0
2	53	1	24.76	21	1	0	1	0	106	60	1	11.53	136	13.8	29.7	78.9	12.4	42.3	1	-4	-3	-4	-3	-4	-3	-2	-1	14	17	1	25.27	24.3	19	1	2	1	2	1	1	1	6
2	52	2	23.47	22	1	0	1	0	101	62	1	12.32	140	11.3	31.4	82.4	13.8	40.8	1.1	-3	-3	-4	-3	-3	-2	-2	-1	17	18	0	24.38	25.7	20	1	1	1	1	2	1	1	5
2	51	2	23.78	20	1	0	0	1	94	64	1	10.96	138	12.9	32.1	83.1	14.1	39.7	1.2	-4	-3	-4	-4	-3	-3	-3	-2	13	14	0	26.42	29.4	16	2	1	2	2	1	2	1	4
